# Supplementary material for: Effective phage cocktail to combat the rising incidence of extensively drug-resistant Klebsiella pneumoniae sequence type 16
Source: Emerg Microbes Infect. 2022 Apr 7;11(1):1015–23. doi: 10.1080/22221751.2022.2051752 (PMC9004492; doi:10.1080/22221751.2022.2051752)
Supplement: Supplemental Material [file TEMI_A_2051752_SM7828.zip › Suppl files/Supplemental Table 2.xlsx]

## Sheet: Planilha1
	Klebsiella phages
Phages features	PWKp1	PWKp3	PWKp5	PWKp7	PWKp9B	PWKp14	PWKp15	PWKp17
Order	Caudovirales	Caudovirales	Caudovirales	Caudovirales	Caudovirales	Caudovirales	Caudovirales	Caudovirales
Family	Autographiviridae	Autographiviridae	Ackermannviridae	Autographiviridae	Autographiviridae	Drexlerviridae	Drexlerviridae	Drexlerviridae
Genus	Drulisvirus	Drulisvirus	Taipeivirus	Drulisvirus	Drulisvirus	Webervirus	Webervirus	Webervirus
Sub-family
Genome size (bp)	44.534	44.626	157.531	44.892	44.881	49.365	50.457	51.637
%GC	0.54	0.53	0.46	0.54	0.54	0.51	0.51	0.52
Number of features*	52	54	212	54	53	79	80	83
t-RNAs	0	0	6	0	0	0	0	0
Host	K. pneumoniae Kpn22	K. pneumoniae Kpn31	K. pneumoniae Kpn46	K. pneumoniae Kpn23	K. pneumoniae Kpn3	K. pneumoniae Kpn32	K. pneumoniae P05	K. pneumoniae Kpn32
Country of Isolation	Brazil	Brazil	Brazil	Brazil	Brazil	Saudi Arabia	Thailand	Bangladesh
* Number of features represent the sum of CDS (coding sequence) and tRNA numbers.
